# Supplementary material for: Exploration of daily Internet data traffic generated in a smart university campus
Source: Data Brief. 2018 Jul 27;20:30–52. doi: 10.1016/j.dib.2018.07.039 (PMC6083017; doi:10.1016/j.dib.2018.07.039)
Supplement: Supplementary file 1 — Supplementary material. [file mmc1.xlsx]

## Sheet: January
Day	Download (in TeraBytes)	Upload (in GigaBytes)
1	0.1874	27
2	0.4989	85.6
3	0.6527	84.7
4	0.3653	47.5
5	0.6531	93
6	0.5849	89.2
7	0.6718	84.3
8	1.4	201.5
9	2.5	264.6
10	3.4	320.8
11	3.4	389.3
12	3.4	474.3
13	3.4	355.3
14	3	318.6
15	2.9	397
16	3.7	519.9
17	2.6	365.5
18	2.3	271
19	3.4	465.5
20	3.4	389.3
21	3.2	370.1
22	3.6	537.5
23	3.5	446
24	3.4	433.4
25	1.2	137.5
26	3.4	433.4
27	1.2	137.5
28	1.2	156.2
29	2.6	411.8
30	2.8	382
31	2.3	272.8

## Sheet: February
Day	Download (in TeraBytes)	Upload (in GigaBytes)
1	2.2	333.6		64.3549	12172.9
2	3	519.5
3	2.9	542.3
4	2.4	428.5
5	2.4	632.3
6	3.1	526.9
7	3	588.4
8	2.5	496.7
9	2.4	377.5
10	2.1	370.5
11	0.3588	69.1
12	0.7961	135.7
13	1.7	305
14	2.3	458.4
15	1.4	173.9
16	2.1	313.9
17	2	406.8
18	2.9	469.5
19	2.5	447.4
20	2.9	510.7
21	3.1	530.1
22	2.7	511.8
23	2.2	464.9
24	2	496.8
25	1.9	562.2
26	2.5	608.5
27	3	536.9
28	2	355.1

## Sheet: March
Day	Download (in TeraBytes)	Upload (in GigaBytes)
1	3.1	582.7		89.4	15124.9
2	3.4	577.9
3	3.7	610.2
4	3.4	588.7
5	2.5	461.6
6	4	878.6
7	5.4	806.1
8	2.7	524.8
9	3.4	565.9
10	2.9	559.9
11	2.2	491.4
12	1.9	442.6
13	3.2	526.1
14	2.9	500.5
15	2.9	452.1
16	3.2	489.1
17	3.1	545.8
18	1.9	403
19	2.1	445.3
20	3.2	469.2
21	3.2	453.3
22	2.8	432.7
23	2.9	432.5
24	2.7	385.4
25	1.4	147.6
26	1.2	147.4
27	2	470.6
28	3	443.4
29	2.8	459.7
30	3	393
31	3.3	437.8

## Sheet: April
Day	Download (in TeraBytes)	Upload (in GigaBytes)
1	3.2	534.2		81.6	14269.6
2	2.8	476.9
3	3.9	592.6
4	3.4	534.9
5	3.4	514.7
6	3.2	489.8
7	3.4	602.8
8	2.5	435.8
9	2.8	503.7
10	2.9	494.9
11	3.4	525.3
12	3.2	570.8
13	3	444.6
14	2.5	441.3
15	2.4	531.4
16	1.8	270.4
17	1.3	135.3
18	2.3	445.5
19	2.5	412
20	2.6	463.5
21	2.5	462.9
22	2.6	497.2
23	2.3	415.5
24	2.6	504.4
25	2.5	508.5
26	2.5	520.8
27	2.5	447.1
28	2.6	503.2
29	2.5	534.5
30	2.5	455.1

## Sheet: May
Day	Download (in TeraBytes)	Upload (in GigaBytes)
1	3.4	598.9		74.8	11259.9
2	3.8	753.1
3	4	741.5
4	4.5	675.7
5	3.9	802
6	3.2	457.4
7	2.6	371.3
8	2.3	305.1
9	2.6	373.8
10	2.3	367.9
11	2.5	350.1
12	2.6	281.5
13	3.1	433.6
14	1.7	192.1
15	2.4	339.8
16	2.1	381.2
17	1.8	258.9
18	1.7	258.5
19	1.5	251.1
20	1.2	138.8
21	1.4	144.4
22	2	260.8
23	2.2	276.1
24	2.2	287.7
25	2.2	467.2
26	2.2	272.7
27	2	235.9
28	1.6	179.7
29	1.8	280.6
30	2	287.6
31	2	234.9

## Sheet: June
Day	Download (in TeraBytes)	Upload (in GigaBytes)
1	3.5	380.7		67	9231
2	3.4	444.3
3	2.9	317.9
4	2.4	250.4
5	2.6	348.8
6	2.7	396.7
7	2.6	294.6
8	2.6	375.1
9	2.2	261.7
10	2	277.5
11	1.9	198.5
12	2.4	318
13	2.3	339.4
14	2.3	358.3
15	2.3	310.5
16	2.4	341.9
17	1.9	271.7
18	1.6	206
19	2.2	318.4
20	2	384
21	2.2	379.2
22	2.1	286.7
23	2	274.9
24	1.7	277.7
25	1.5	245.6
26	2	310
27	1.8	332.8
28	1.5	222.8
29	1.7	248
30	2.3	258.9

## Sheet: July
Day	Download (in TeraBytes)	Upload (in GigaBytes)
1	1.6	200.5		58.4581	8662.9
2	4.3	536.9
3	2.8	397.8
4	2.4	419.2
5	2.4	432.4
6	2.2	337.5
7	2.5	290
8	2.1	269.4
9	1.8	252.5
10	2.1	289.3
11	2.3	360.5
12	2.4	351.8
13	2.1	300
14	2.4	329.5
15	1.2	159.9
16	0.8885	110.1
17	1.6	236.2
18	2.1	348.7
19	1.9	281
20	1.9	338.5
21	1.4	195.7
22	1.8	287
23	1.7	349.4
24	2.2	357.1
25	2	429.1
26	1.5	220.8
27	1.2	170.3
28	1.1	128.9
29	0.6653	77.7
30	0.6043	58.4
31	1.3	146.8

## Sheet: August
Day	Download (in TeraBytes)	Upload (in GigaBytes)
1	1.3	159.6		37.209	5942.3
2	1.5	171.7
3	1.3	184.5
4	1.1	211.9
5	0.7618	139.4
6	0.8381	187.9
7	0.932	154.9
8	0.8704	129.6
9	0.9154	131.6
10	0.8231	146.9
11	0.8081	140.5
12	0.4978	71.9
13	0.5735	74.8
14	1	178.4
15	0.9893	155.1
16	0.9429	150.2
17	0.8289	150.4
18	0.6994	73.7
19	0.5622	69.7
20	0.6418	60.1
21	1	187.6
22	0.9243	126.5
23	0.8769	140.7
24	1.0146	115
25	0.8185	101
26	0.69	145.6
27	1.6	300.3
28	2.8	580.2
29	2.7	450.8
30	3.1	538.4
31	3.8	513.4

## Sheet: September
Day	Download (in TeraBytes)	Upload (in GigaBytes)
1	3.7	660.6		94.4	17291.6
2	2.8	613.3
3	2.2	398.6
4	3.5	629.3
5	3.1	563.8
6	3	509.5
7	3.5	498.8
8	3.5	614.2
9	2.6	545.5
10	2.7	587
11	3.4	602.6
12	3.2	608.4
13	3.3	667.6
14	3.4	583.3
15	3.3	613.2
16	2.7	627.3
17	2.3	543.8
18	3.2	566.1
19	3.2	553.1
20	2.9	441.5
21	3.4	629.5
22	3.3	539.4
23	2.7	603.8
24	2.8	538.5
25	3.5	619.9
26	3.5	536.8
27	3.4	592.8
28	3.6	608.3
29	3.7	603.5
30	3	591.6

## Sheet: October
Day	Download (in TeraBytes)	Upload (in GigaBytes)
1	3.8	691.3
2	3	666.6
3	3.8	707.2
4	3.9	698.4
5	4	745.4
6	3.9	756.1
7	3.6	701
8	3	661.9
9	3.8	691.3
10	3.6	625.9
11	2.7	586.8
12	3.4	663.9
13	3.9	804.8
14	2.7	638.3
15	2.5	643.9
16	2.8	687.3
17	2.9	616.8
18	2.7	658.3
19	2.4	596.9
20	3.2	721.4
21	3	631.8
22	2.5	608.5
23	3.3	667.1
24	3.3	596
25	3.3	610.1
26	3	613.6
27	3.5	629.8
28	2.7	531.5
29	2.6	526.2
30	3	538.2
31	3.3	582.9

[truncated: 2 more sheets: November, December]
